# Supplementary material for: Amino acid sequence associated with bacteriophage recombination site helps to reveal genes potentially acquired through horizontal gene transfer
Source: BMC Bioinformatics. 2020 Jul 24;21(Suppl 12):305. doi: 10.1186/s12859-020-03599-y (PMC7379824; doi:10.1186/s12859-020-03599-y)
Supplement: Supplementary file 1 — Additional file 1: Supplementary Table T1. Results of three iterations of jackhammer search. Proteins containing cysteine-rich repeats. [file 12859_2020_3599_MOESM1_ESM.xls]

## Sheet: Лист1
Target protein ID	Target protein name	Conserved domain name	Pfam/InterPro identifier	E-value	Species	Taxon	Number of cysteine-rich repeats per protein
A0A1Y1WJ80_9FUNG	Uncharacterized protein (Fragment)	not found		1.4e-207	Anaeromyces robustus	Fungi	24
A0A1Y1WTP5_9FUNG	Uncharacterized protein	Glyco_hydro_108	PF05838	4.8e-198	Anaeromyces robustus	Fungi	21
A0A1Y1WVH7_9FUNG	Uncharacterized protein	not found		1.6e-162	Anaeromyces robustus	Fungi	14
A0A1Y2EQZ7_9FUNG	Uncharacterized protein	not found		1.8e-160	Neocallimastix californiae	Fungi	22
A0A1Y2ER48_9FUNG	Uncharacterized protein	not found		3.9e-147	Neocallimastix californiae	Fungi	21
A0A1Y1VTZ5_9FUNG	Uncharacterized protein	Glyco_hydro_108	PF05838	3.3e-124	Anaeromyces robustus	Fungi	18
A0A1Y1WWQ1_9FUNG	Uncharacterized protein	not found		6.9e-117	Anaeromyces robustus	Fungi	16
A0A1Y1VTX3_9FUNG	Uncharacterized protein	not found		7.8e-110	Anaeromyces robustus	Fungi	17
A0A1Y2ER06_9FUNG	Uncharacterized protein	not found		1.4e-102	Neocallimastix californiae	Fungi	13
A0A1Y1WV04_9FUNG	Uncharacterized protein	Peptidase_M15_3	PF08291	1.5e-84	Anaeromyces robustus	Fungi	13
A0A1S3IU03_LINUN	uncharacterized protein LOC106167444	not found		1.5e-37	Lingula unguis	Metazoa	6
A0A1Y1WRD3_9FUNG	Uncharacterized protein (Fragment)	NLP_P60_dom	IPR000064	8.0e-35	Anaeromyces robustus	Fungi	4
B2DEU4_CRAGI	Peptidoglycan recognition protein S1L	Amidase_2	PF01510	8.8e-35	Crassostrea gigas	Metazoa	4
K1PUK2_CRAGI	N-acetylmuramoyl-L-alanine amidase	Amidase_2	PF01510	6.9e-34	Crassostrea gigas	Metazoa	4
A0A1Y1ZLH7_9PLEO	Uncharacterized protein	not found		1.4e-30	Clohesyomyces aquaticus	Fungi	4
A0A1Y1X0C9_9FUNG	Uncharacterized protein	not found		2.7e-29	Anaeromyces robustus	Fungi	4
A0A072PV22_9EURO	Uncharacterized protein	not found		6.0e-29	Exophiala aquamarina	Fungi	4
J7HZP9_POMCA	Peptidoglycan recognition protein S1L	not found		1.1e-28	Pomacea canaliculata	Metazoa	4
A0A1Y1WPX8_9FUNG	Uncharacterized protein	not found		2.0e-26	Anaeromyces robustus	Fungi	4
B2DEU3_CRAGI	Peptidoglycan recognition protein S1S	Amidase_2	PF01510	3.9e-25	Crassostrea gigas	Metazoa	3
H2ZWB6_LATCH	Uncharacterized protein	not found		7.4e-24	Latimeria chalumnae	Metazoa	5
A0A232LQ48_9EURO	Uncharacterized protein	not found		9.0e-22	Elaphomyces granulatus	Fungi	3
A0A1Y1HZS0_KLEFL	Uncharacterized protein	NLP_P60_dom	IPR000064	5.2e-20	Klebsormidium flaccidum	Viridiplantae	3
A0A1Y3N6N5_PIRSE	Uncharacterized protein (Fragment)	not found		4.0e-18	Piromyces sp.	Fungi	2
A0A1Y1VZX7_9FUNG	Uncharacterized protein (Fragment)	not found		6.4e-18	Anaeromyces robustus	Fungi	2
A0A0C3CXG8_9PEZI	Glycoside hydrolase family 24 protein	Phage_lysozyme	PF00959	8.0e-18	Oidiodendron maius	Fungi	3
L7IQ60_MAGOP	Glycoside hydrolase	Phage_lysozyme	PF00959	1.3e-17	Magnaporthe oryzae	Fungi	3
L7I915_MAGOY	Glycoside hydrolase	Phage_lysozyme	PF00959	1.3e-17	Magnaporthe oryzae	Fungi	3
A0A1Y1ZIF1_9FUNG	Uncharacterized protein	not found		2.6e-17	Neocallimastix californiae	Fungi	3
A0A0C3GW79_9PEZI	Uncharacterized protein (Fragment)	not found		3.0e-17	Oidiodendron maius	Fungi	2
A0A1Y3MVH9_PIRSE	Uncharacterized protein (Fragment)	not found		4.7e-17	Piromyces sp.	Fungi	2
A0A1Y3NDT4_PIRSE	Uncharacterized protein (Fragment)	not found		8.5e-17	Piromyces sp.	Fungi	2
A0A1Y3NFF3_PIRSE	Uncharacterized protein (Fragment)	not found		1.1e-16	Piromyces sp.	Fungi	2
A0A1Y2FMX2_9FUNG	Glycoside hydrolase	Glyco_hydro_25, Peptidase_M15_3	PF01183, PF08291	1.1e-16	Neocallimastix californiae	Fungi	4
A0A1Y1UUQ5_9FUNG	Uncharacterized protein (Fragment)	not found		1.1e-16	Piromyces finnis	Fungi	2
A0A0C3GYS1_9PEZI	Uncharacterized protein (Fragment)	not found		1.7e-16	Oidiodendron maiu	Fungi	2
A0A1Y1UVQ8_9FUNG	Uncharacterized protein	not found		4.1e-16	Piromyces finnis	Fungi	2
A0A1Y1VTN6_9FUNG	Uncharacterized protein (Fragment)	not found		5.2e-16	Anaeromyces robustus	Fungi	2
A0A1Y1X3I9_9FUNG	Uncharacterized protein (Fragment)	not found		6.1e-16	Anaeromyces robustus	Fungi	2
A0A1Y2BZW9_9FUNG	Uncharacterized protein	NLP_P60_dom	IPR000064	7.7e-16	Neocallimastix californiae	Fungi	2
A0A1Y1UUI0_9FUNG	Uncharacterized protein	NLP_P60_dom	IPR000064	9.8e-16	Piromyces finnis	Fungi	2
A0A1Y1UWV2_9FUNG	Uncharacterized protein	NLP_P60_dom	IPR000064	1.2e-15	Piromyces finnis	Fungi	2
A0A0C3H941_9PEZI	Uncharacterized protein (Fragment)	not found		1.2e-15	Oidiodendron maius	Fungi	2
A0A1Y2B9U5_9FUNG	Uncharacterized protein (Fragment)	not found		1.2e-15	Neocallimastix californiae	Fungi	2
A0A1Y1XLK3_9FUNG	Uncharacterized protein (Fragment)	not found		2.6e-15	Anaeromyces robustus	Fungi	2
B3SC14_TRIAD	Uncharacterized protein	Peptidase_M15_3	PF08291	2.7e-15	Trichoplax adhaerens	Metazoa	2
A0A1Y1UW38_9FUNG	Uncharacterized protein	not found		5.9e-15	Piromyces finnis	Fungi	2
E9G4N4_DAPPU	Uncharacterized protein	not found	PF00959	9.5e-15	Daphnia pulex	Metazoa	2
A0A1Y2EZ15_9FUNG	Uncharacterized protein (Fragment)	not found		1.4e-14	Neocallimastix californiae	Fungi	2
A0A1D9PSN2_SCLS1	Uncharacterized protein	not found		1.9e-14	Sclerotinia sclerotiorum	Fungi	2
A0A1Y3MVJ4_PIRSE	Uncharacterized protein	NLP_P60_dom	IPR000064	2.4e-14	Piromyces sp.	Fungi	2
A0A1Y2EYW6_9FUNG	Uncharacterized protein (Fragment)	not found		3.0e-14	Neocallimastix californiae	Fungi	2
A0A2B7YPH9_9EURO	Uncharacterized protein	NLP_P60_dom	IPR000064	3.4e-14	Polytolypa hystricis	Fungi	2
M7TPJ3_BOTF1	Putative glycoside hydrolase family 25 protein	Glycoside_hydrolase_SF	IPR017853	4.1e-14	Botryotinia fuckeliana	Fungi	2
G2Y130_BOTF4	Glycoside hydrolase family 25 protein	Glycoside_hydrolase_SF	IPR017854	4.1e-14	Botryotinia fuckeliana	Fungi	2
A0A177C655_9PLEO	Uncharacterized protein	not found		4.4e-14	Paraphaeosphaeria sporulosa	Fungi	2
R7YRS6_CONA1	Uncharacterized protein	Cutinase	PF01083	4.5e-14	Coniosporium apollinis	Fungi	2
A8PH15_COPC7	Uncharacterized protein	not found		5.4e-14	Coprinopsis cinerea	Fungi	2
U4LQS4_PYROM	Similar to Lysozyme acc. no. P11187	Phage_lysozyme	PF00959	1.0e-13	Pyronema omphalodes	Fungi	2
V4AC49_LOTGI	Uncharacterized protein	not found		1.1e-13	Lottia gigantea	Metazoa	2
W9CI69_9HELO	Glycoside hydrolase family 25 protein	Glycoside_hydrolase_SF	IPR017853	1.2e-13	Sclerotinia borealis	Fungi	2
A0A1Y2EZY8_9FUNG	Uncharacterized protein	not found		1.2e-13	Neocallimastix californiae	Fungi	2
A8PH14_COPC7	Uncharacterized protein	not found		1.5e-13	Coprinopsis cinerea	Fungi	2
C6HDG1_AJECH	Uncharacterized protein	not found		2.5e-13	Ajellomyces capsulatus	Fungi	2
C0NS72_AJECG	Uncharacterized protein	not found		2.5e-13	Ajellomyces capsulatus	Fungi	2
B0DUH4_LACBS	Glycoside hydrolase family 24 protein	Phage_lysozyme	PF00959	2.5e-13	Laccaria bicolor	Fungi	2
R7YX43_CONA1	Uncharacterized protein	not found		3.6e-13	Coniosporium apollinis	Fungi	2
A0A1Y1V846_9FUNG	Uncharacterized protein (Fragment)	not found		3.6e-13	Piromyces finnis	Fungi	2
A0A0D2JJW0_9EURO	Rhinocladiella mackenziei CBS 650.93 unplaced genomic scaffold supercont1.1, whole genome shotgun sequence	not found		4.4e-13	Rhinocladiella mackenziei	Fungi	2
S3CJH6_GLAL2	(Trans)glycosidase	Glycoside_hydrolase_SF	IPR017853	4.5e-13	Glarea lozoyensis	Fungi	2
A0A137QVX2_9AGAR	Lysozyme	Phage_lysozyme	PF00959	5.5e-13	Leucoagaricus sp.	Fungi	2
T0M5B6_COLGC	Uncharacterized protein	not found		5.5e-13	Colletotrichum gloeosporioides	Fungi	2
U1HR24_ENDPU	Uncharacterized protein	not found		7.1e-13	Endocarpon pusillum	Fungi	2
G4T5Z2_SERID	Uncharacterized protein	not found		7.7e-13	Serendipita indica	Fungi	2
A0A1W3JT87_CIOIN	uncharacterized protein LOC104266384	not found		8.1e-13	Ciona intestinalis	Metazoa	3
A0A1Y1V823_9FUNG	Uncharacterized protein (Fragment)	not found		8.2e-13	Piromyces finnis	Fungi	2
E5QZM3_ARTGP	Uncharacterized protein	not found		8.9e-13	Arthroderma gypseum	Fungi	2
A0A1L7WSM1_9HELO	Uncharacterized protein	Phage_lysozyme	PF00959	9.0e-13	Phialocephala subalpina	Fungi	2
A0A1Y1I0R2_KLEFL	Uncharacterized protein	not found		1.0e-12	Klebsormidium flaccidum	Viridiplantae	2
D6RKJ4_COPC7	Uncharacterized protein	not found		1.1e-12	Coprinopsis cinerea	Fungi	2
A0A194AM73_PINFU	Putative peptidoglycan-recognition protein SC2-like protein isoform X3	Amidase_2	PF01510	1.2e-12	Pinctada fucata	Metazoa	2
L2GHT3_COLGN	Uncharacterized protein	not found		1.3e-12	Colletotrichum gloeosporioides	Fungi	2
A0A084FWA4_9PEZI	Uncharacterized protein	not found		1.4e-12	Scedosporium apiospermum	Fungi	2
A0A1S3ITZ8_LINUN	lysozyme 1-like	Hedgehog_sig/DD-Pept_Zn-bd_sf	IPR009045	2.0e-12	Lingula unguis	Metazoa	2
A0A0C9XQL1_9AGAR	Unplaced genomic scaffold K443scaffold_100, whole genome shotgun sequence	Phage_lysozyme	PF00959	2.1e-12	Laccaria amethystina	Fungi	2
A0A2A9NNJ3_9AGAR	Glycoside hydrolase family 24 protein	Phage_lysozyme	PF00959	2.1e-12	Amanita thiersii	Fungi	2
A0A1C1C8E1_9EURO	Uncharacterized protein	not found		2.2e-12	Cladophialophora carrionii	Fungi	2
K1PK30_CRAGI	Lysozyme 1	Hydrolase_2	PF07486	2.7e-12	Crassostrea gigas	Metazoa	3
G9IBU7_9BIVA	Peptidoglycan recognition protein	Amidase_2	PF01510	3.0e-12	Solen grandis	Metazoa	2
R1G7P8_BOTPV	Putative d-alanyl-d-alanine carboxypeptidase protein	not found		3.0e-12	unclassified		2
A0A292G2Q6_9METZ	Lysozyme	not found		3.0e-12	Trichoplax sp.	Metazoa	2
A0A1S3JF43_LINUN	elastase-1-like	Trypsin	PF00089	3.2e-12	Lingula unguis	Metazoa	2
A0A1E1MTP5_RHYSE	Uncharacterized protein	not found		3.3e-12	Rhynchosporium secalis	Fungi	2
A0A1S3IU05_LINUN	lysozyme 1-like	Hedgehog_sig/DD-Pept_Zn-bd_sf	IPR009045	3.4e-12	Lingula unguis	Metazoa	2
U4LPR4_PYROM	Uncharacterized protein	not found		3.5e-12	Pyronema omphalodes	Fungi	2
F2Q2R3_TRIEC	Uncharacterized protein	not found		3.9e-12	Trichophyton equinum	Fungi	2
F2RQ97_TRIT1	Uncharacterized protein	not found		3.9e-12	Trichophyton tonsurans	Fungi	2
U4KX77_PYROM	Similar to Peptidoglycan endopeptidase RipB acc. no. O53169	NLP_P60_dom	IPR000064	4.6e-12	Pyronema omphalodes	Fungi	2
W9VTM6_9EURO	Uncharacterized protein	not found		5.0e-12	Cladophialophora yegresii	Fungi	2
A0A059J2F2_9EURO	Uncharacterized protein	not found		5.3e-12	Trichophyton interdigitale	Fungi	2
A0A067TC70_9AGAR	Uncharacterized protein	Phage_lysozyme	PF00959	6.2e-12	Galerina marginata	Fungi	2
A0A135SZA1_9PEZI	Uncharacterized protein	not found		6.3e-12	Colletotrichum simmondsii	Fungi	2
Q2GPS0_CHAGB	Uncharacterized protein	not found		6.7e-12	Chaetomium globosum	Fungi	2
A0A1E1LIU5_9HELO	Uncharacterized protein	not found		7.5e-12	Rhynchosporium commune	Fungi	2
A8P817_COPC7	Uncharacterized protein	not found		7.6e-12	Coprinopsis cinerea	Fungi	2
A0A1Y3MVN5_PIRSE	Uncharacterized protein (Fragment)	not found		1.0e-11	Piromyces sp.	Fungi	2
V9D4Z6_9EURO	Uncharacterized protein	not found		1.0e-11	Cladophialophora carrionii	Fungi	2
A0A1Y1YTW7_9PLEO	Uncharacterized protein	NLP_P60_dom	IPR000064	1.1e-11	Clohesyomyces aquaticus	Fungi	2
A0A0G2EHH4_9PEZI	Uncharacterized protein	not found		1.1e-11	Diplodia seriata	Fungi	2
A8P822_COPC7	Uncharacterized protein	not found		1.2e-11	Coprinopsis cinerea	Fungi	2
A0A1F6HHE0_9BACT	Uncharacterized protein	not found		1.3e-11	Candidatus Levybacteria bacterium	Bacteria	3
J3NZ45_GAGT3	Uncharacterized protein	not found		1.5e-11	Gaeumannomyces graminis	Fungi	2
J3PHT6_GAGT3	Uncharacterized protein	not found		1.5e-11	Gaeumannomyces graminis	Fungi	2
A0A175VYG6_9PEZI	Uncharacterized protein	not found		1.6e-11	Madurella mycetomatis	Fungi	2
D5GBH0_TUBMM	Uncharacterized protein	not found		1.8e-11	Tuber melanosporum	Fungi	2
A0A292PZE7_9PEZI	Uncharacterized protein	not found		1.8e-11	Tuber aestivum	Fungi	2
A0A0C4DXI6_MAGP6	Uncharacterized protein	not found		2.1e-11	Magnaporthiopsis poae	Fungi	2
A0A023JAF9_STIJA	Lysozyme 3	Lysozyme-like_dom_sf	IPR023346	2.3e-11	Stichopus japonicus	Metazoa	2
A0A166XQY7_9PEZI	Glycoside hydrolase	not found		2.6e-11	Colletotrichum tofieldiae	Fungi	2
C3XYE7_BRAFL	Uncharacterized protein	Glycosyl hydrolase-like 10	PF02638	3.6e-11	Branchiostoma floridae	Metazoa	2
A0A194XFQ9_9HELO	Lysozyme-like protein	Phage_lysozyme	PF00959	4.8e-11	Phialocephala scopiformis	Fungi	2
F6VZ88_CIOIN	Uncharacterized protein	not found		5.7e-11	Ciona intestinalis	Metazoa	2
A0A1J7IGV6_9PEZI	Uncharacterized protein	not found		6.3e-11	Coniochaeta ligniaria	Fungi	2
E9D164_COCPS	Uncharacterized protein	not found		6.5e-11	Coccidioides posadasii	Fungi	2
A0A162PKD5_9PEZI	D-alanyl-d-alanine carboxypeptidase	not found		7.1e-11	Colletotrichum incanum	Fungi	2
J3KCM7_COCIM	Uncharacterized protein	not found		7.8e-11	Coccidioides immitis	Fungi	2
A0A0C2XX76_HEBCY	Glycoside hydrolase family 24 protein	Phage_lysozyme	PF00959	7.9e-11	Hebeloma cylindrosporum	Fungi	2
G4NKZ9_MAGO7	Uncharacterized protein	not found		8.4e-11	Magnaporthe oryzae	Fungi	2
A0A1Y2M3I3_EPING	Uncharacterized protein	not found		8.6e-11	Epicoccum nigrum	Fungi	2
A0A292PYZ1_9PEZI	Uncharacterized protein	not found		8.8e-11	Tuber aestivum	Fungi	2
A0A1Y1VPM6_9FUNG	Uncharacterized protein (Fragment)	not found		1.1e-10	Anaeromyces robustus	Fungi	2
A0A136IZH9_9PEZI	Uncharacterized protein	not found		1.1e-10	Microdochium bolleyi	Fungi	2
R7YNM1_CONA1	Uncharacterized protein	not found		1.2e-10	Coniosporium apollinis	Fungi	2
D4DA29_TRIVH	Uncharacterized protein	not found		1.2e-10	Trichophyton verrucosum	Fungi	2
A0A210R2F6_MIZYE	Peptidoglycan recognition protein 3	Amidase_2	PF01510	1.2e-10	Mizuhopecten yessoensis	Metazoa	2
A0A0J6YF08_COCIT	Uncharacterized protein	not found		1.2e-10	Coccidioides immitis	Fungi	2
A0A0J8R0Q9_COCIT	Uncharacterized protein	not found		1.2e-10	Coccidioides immitis	Fungi	2
A8PEQ3_COPC7	Lysozyme	Phage_lysozyme	PF00959	1.2e-10	Coprinopsis cinerea	Fungi	2
A0A1W2WB85_CIOIN	lysozyme g-like	Lysozyme-like_dom_sf	IPR023346	1.2e-10	Ciona intestinalis	Metazoa	2
A0A1D8EIR8_CIOIN	G-type lysozyme 1	Lysozyme-like_dom_sf	IPR023347	1.3e-10	Ciona intestinalis	Metazoa	2
A0A1Y2DB73_9FUNG	Uncharacterized protein	not found		1.3e-10	Neocallimastix californiae	Fungi	2
E9D7T3_COCPS	Uncharacterized protein	not found		1.4e-10	Coccidioides posadasii	Fungi	2
U1GEC0_ENDPU	Uncharacterized protein	Phospholip_A2_3	PF09056	1.4e-10	Endocarpon pusillum	Fungi	2
R7Z235_CONA1	Uncharacterized protein	Phage_lysozyme	PF00959	1.4e-10	Coniosporium apollinis	Fungi	2
A0A022XE64_TRISD	Uncharacterized protein	not found		1.5e-10	Trichophyton soudanense	Fungi	2
A0A0J8S208_COCIT	Uncharacterized protein	not found		1.5e-10	Coccidioides immitis	Fungi	2
C5PC47_COCP7	Uncharacterized protein	not found		1.5e-10	Coccidioides posadasii	Fungi	2
A0A0J6IGF5_COCPO	Uncharacterized protein	not found		1.5e-10	Coccidioides posadasii	Fungi	2
A0A059J8R2_9EURO	Uncharacterized protein	NLP_P60_dom	IPR000064	1.6e-10	Trichophyton interdigitale	Fungi	2
A0A1W2WJY5_CIOIN	uncharacterized protein LOC100185212	Peptidase_M15_4	PF13539	1.6e-10	Ciona intestinalis	Metazoa	2
A7466_ARTBC	Uncharacterized secreted protein ARB_07466	not found		1.6e-10	Arthroderma benhamiae	Fungi	2
A0A0C2XHJ2_HEBCY	Glycoside hydrolase family 24 protein	Phage_lysozyme	PF00959	1.6e-10	Hebeloma cylindrosporum	Fungi	2
F2RV70_TRIT1	Uncharacterized protein	not found		2.0e-10	Trichophyton tonsurans	Fungi	2
F2Q255_TRIEC	Uncharacterized protein	not found		2.0e-10	Trichophyton equinum	Fungi	2
A0A136JKH6_9PEZI	Uncharacterized protein	not found		2.3e-10	Microdochium bolleyi	Fungi	2
A0A1Y1UZ73_9FUNG	Uncharacterized protein (Fragment)	not found		2.6e-10	Piromyces finnis	Fungi	2
A0A177CUK9_9PLEO	Uncharacterized protein	NLP_P60_dom	IPR000064	2.8e-10	Paraphaeosphaeria sporulosa	Fungi	2
A0A1S3KGF4_LINUN	lysozyme 1-like	Hedgehog_sig/DD-Pept_Zn-bd_sf	IPR009045	2.9e-10	Lingula unguis	Metazoa	2
K1Q7E9_CRAGI	Uncharacterized protein	not found		3.0e-10	Crassostrea gigas	Metazoa	2
H2ZDV9_CIOSA	Uncharacterized protein	Peptidase_M15_4	PF13539	3.1e-10	Ciona savignyi	Metazoa	2
J3KFN9_COCIM	Uncharacterized protein	not found		3.4e-10	Coccidioides immitis	Fungi	2
A0A1Y2AHN7_9FUNG	Glucosaminidase-domain-containing protein	Glucosaminidase, NLP_P60_dom	PF01832, IPR000064	3.7e-10	Neocallimastix californiae	Fungi	2
A0A067NV59_PLEOS	Glycoside hydrolase family 24 protein	Phage_lysozyme	PF00959	3.7e-10	Pleurotus ostreatus	Fungi	2
A0A084QTS2_STAC4	Uncharacterized protein	not found		4.3e-10	Stachybotrys chlorohalonata	Fungi	2
C3ZTQ5_BRAFL	Uncharacterized protein	Peptidase_M15_4	PF13539	4.5e-10	Branchiostoma floridae	Metazoa	2
A0A0N0V730_FUSLA	D-alanyl-d-alanine carboxypeptidase	not found		5.1e-10	Fusarium langsethiae	Fungi	2
A0A1Z5T7B2_HORWE	Uncharacterized protein	DUF3238	PF11579	5.3e-10	Hortaea werneckii	Fungi	2
A0A0C3I311_9PEZI	Uncharacterized protein	not found		5.9e-10	Oidiodendron maius	Fungi	2
D4DKU9_TRIVH	NlpC/P60-like cell-wall peptidase, putative	NLP_P60_dom	IPR000064	6.6e-10	Trichophyton verrucosum	Fungi	2
A0A084RJT5_STACH	Uncharacterized protein	not found		6.6e-10	Stachybotrys chartarum	Fungi	2
A0A084AK19_STACB	Uncharacterized protein	not found		6.6e-10	Stachybotrys chartarum	Fungi	2
A0A256Y820_9ARCH	Uncharacterized protein	not found		6.7e-10	Candidatus Pacearchaeota archaeon	Archea	2
A0A1W2W466_CIOIN	probable serine/threonine-protein kinase pats1	Pkinase_Tyr	PF07714	6.8e-10	Ciona intestinalis	Metazoa	3
A0A135SRU5_9PEZI	Uncharacterized protein	not found		7.2e-10	Colletotrichum nymphaeae	Fungi	2
A0A135T7L6_9PEZI	Uncharacterized protein	not found		7.2e-10	Colletotrichum simmondsii	Fungi	2
D4ALE8_ARTBC	NlpC/P60-like cell-wall peptidase, putative	NLP_P60_dom	IPR000064	7.3e-10	Arthroderma benhamiae	Fungi	2
A0A072P7A7_9EURO	Uncharacterized protein	not found		7.4e-10	Exophiala aquamarina	Fungi	2
A0A010RZA4_9PEZI	Uncharacterized protein	not found		7.5e-10	Colletotrichum fioriniae	Fungi	2
A0A135V6E0_9PEZI	Uncharacterized protein	not found		7.5e-10	Colletotrichum salicis	Fungi	2
A8PEP9_COPC7	Uncharacterized protein	not found		7.7e-10	Coprinopsis cinerea	Fungi	2
A0A1Y1WTQ2_9FUNG	Uncharacterized protein	not found		7.7e-10	Anaeromyces robustus	Fungi	2
T0KJL2_COLGC	Uncharacterized protein	not found		8.0e-10	Colletotrichum gloeosporioides	Fungi	2
A0A1Y2E8Y7_9FUNG	Uncharacterized protein (Fragment)	not found		8.2e-10	Neocallimastix californiae	Fungi	2
S3D2D9_GLAL2	Lysozyme-like protein	Phage_lysozyme	PF00959	8.5e-10	Glarea lozoyensis	Fungi	2
A0A161WFG6_9PEZI	Glycoside hydrolase family 24 protein	not found		8.5e-10	Colletotrichum incanum	Fungi	2
A0A151M729_ALLMI	Uncharacterized protein	not found		9.1e-10	Alligator mississippiensis	Metazoa	2
K3VYR0_FUSPC	Uncharacterized protein	not found		9.2e-10	Fusarium pseudograminearum	Fungi	2
A0A0C3GTI2_9PEZI	Uncharacterized protein	not found		9.3e-10	Oidiodendron maius	Fungi	2
A8PG79_COPC7	Uncharacterized protein	not found		9.4e-10	Coprinopsis cinerea	Fungi	2
A8PEU5_COPC7	Lysozyme	Phage_lysozyme	PF00959	1.1e-09	Coprinopsis cinerea	Fungi	2
A0A1G4ARQ6_9PEZI	Uncharacterized protein	not found		1.1e-09	Colletotrichum orchidophilum	Fungi	2
A0A076FGI3_9MAXI	Peptidoglycan recognition protein (Fragment)	Amidase_2	PF01510	1.2e-09	Paracyclopina nana	Metazoa	2
N4VHI7_COLOR	Glycoside hydrolase family 24 protein	not found		1.3e-09	Colletotrichum orbiculare	Fungi	2
A0A066XJY7_COLSU	Uncharacterized protein	not found		1.5e-09	Colletotrichum sublineola	Fungi	2
B2ANC9_PODAN	Podospora anserina S mat+ genomic DNA chromosome 6, supercontig 4	not found		1.6e-09	Podospora anserina	Fungi	2
A0A178E1D0_9PLEO	Uncharacterized protein	not found		1.7e-09	Pyrenochaeta sp.	Fungi	2
A0A135V5S3_9PEZI	Uncharacterized protein	not found		1.7e-09	Colletotrichum salicis	Fungi	2
A0A178FT32_TRIVO	Uncharacterized protein	Peptidase_M15_3	PF08291	1.8e-09	Trichophyton violaceum	Fungi	2
A0A0C2Y6A2_HEBCY	Glycoside hydrolase family 24 protein	Phage_lysozyme	PF00959	2.0e-09	Hebeloma cylindrosporum	Fungi	2
A0A179F9P7_METCM	D-alanyl-d-alanine carboxypeptidase	not found		2.1e-09	Pochonia chlamydosporia	Fungi	2
W4YYA7_STRPU	Uncharacterized protein	SSXT	PF05030	2.1e-09	Strongylocentrotus purpuratus	Metazoa	2
G4MMD6_MAGO7	Uncharacterized protein	not found		2.2e-09	Magnaporthe oryzae	Fungi	2
B2AFW7_PODAN	Podospora anserina S mat+ genomic DNA chromosome 7, supercontig 2	not found		2.9e-09	Podospora anserina	Fungi	2
A0A197K8D3_9FUNG	Uncharacterized protein	not found		3.0e-09	Mortierella elongata	Fungi	2
A0A098DJS6_GIBZE	Uncharacterized protein	not found		3.2e-09	Gibberella zeae	Fungi	2
A0A1B8AYI3_FUSPO	Uncharacterized protein	not found		5.3e-09	Fusarium poae	Fungi	2
A0A1Q8RTD2_9PEZI	Putative secreted protein	not found		5.6e-09	Colletotrichum chlorophyti	Fungi	2
C7Z8H9_NECH7	Predicted protein	not found		6.6e-09	Nectria haematococca	Fungi	2
E4V545_ARTGP	Uncharacterized protein	NLP_P60_dom	IPR000064	6.7e-09	Arthroderma gypseum	Fungi	2
E3QJW2_COLGM	Uncharacterized protein	not found		6.9e-09	Colletotrichum graminicola	Fungi	2
U1HDQ5_ENDPU	Uncharacterized protein	not found		7.8e-09	Endocarpon pusillum	Fungi	2
A0A1Y1UXW7_9FUNG	Glycoside hydrolase	Glyco_hydro_25	PF01183	8.3e-09	Piromyces finnis	Fungi	2
A0A1E1LRJ5_9HELO	Uncharacterized protein	not found		8.7e-09	Rhynchosporium agropyri	Fungi	2
A0A166YMR9_9PEZI	D-alanyl-D-alanine carboxypeptidase	not found		8.9e-09	Colletotrichum tofieldiae	Fungi	2
A0A0D2Y535_FUSO4	Uncharacterized protein	not found		1.0e-08	Fusarium oxysporum	Fungi	2
Q2H854_CHAGB	Uncharacterized protein	AMP_N, Peptidase_M24	PF05195, PF00557	1.1e-08	Chaetomium globosum	Fungi	2
X0JX14_FUSOX	Uncharacterized protein	not found		1.2e-08	Fusarium oxysporum	Fungi	2
W9P668_FUSOX	Uncharacterized protein	not found		1.2e-08	Fusarium oxysporum	Fungi	2
F9FHZ4_FUSOF	Uncharacterized protein	not found		1.2e-08	Fusarium oxysporum	Fungi	2
A0A0I9YMT2_GIBFU	Uncharacterized protein	not found		1.2e-08	Gibberella fujikuroi	Fungi	2
W9JYH5_FUSOX	Uncharacterized protein	not found		1.2e-08	Fusarium oxysporum	Fungi	2
W9HWC9_FUSOX	Uncharacterized protein	not found		1.2e-08	Fusarium oxysporum	Fungi	2
X0LND0_FUSOX	Uncharacterized protein	not found		1.2e-08	Fusarium oxysporum	Fungi	2
X0C7L8_FUSOX	Uncharacterized protein	not found		1.2e-08	Fusarium oxysporum	Fungi	2
X0HLG4_FUSOX	Uncharacterized protein	not found		1.2e-08	Fusarium oxysporum	Fungi	2
W9ZG04_FUSOX	Uncharacterized protein	not found		1.2e-08	Fusarium oxysporum	Fungi	2
A0A1L7W4B6_GIBIN	Uncharacterized protein	not found		1.2e-08	Fusarium proliferatum	Fungi	2
A0A0J9VL86_FUSO4	Uncharacterized protein	not found		1.2e-08	Fusarium oxysporum	Fungi	2
N1RKK8_FUSC4	Uncharacterized protein	not found		1.2e-08	Fusarium oxysporum	Fungi	2
W7MUP3_GIBM7	Uncharacterized protein	not found		1.3e-08	unclassified		2
A8PEP0_COPC7	Lysozyme	Phage_lysozyme	PF00959	1.3e-08	Coprinopsis cinerea	Fungi	2
A0A178EPS7_TRIRU	Uncharacterized protein	NLP_P60_dom	IPR000064	1.5e-08	Trichophyton rubrum	Fungi	2
S0EFP8_GIBF5	Uncharacterized protein	not found		1.6e-08	Gibberella fujikuroi	Fungi	2
F6ZYU7_CIOIN	Uncharacterized protein	Peptidase_M15_4	PF13539	1.6e-08	Ciona intestinalis	Metazoa	2
U1G5B1_ENDPU	Uncharacterized protein	not found		1.9e-08	Endocarpon pusillum	Fungi	2
A0A022VYV7_TRIRU	Uncharacterized protein	NLP_P60_dom	IPR000064	2.1e-08	Trichophyton rubrum	Fungi	2
A0A022XPH5_TRISD	Uncharacterized protein	NLP_P60_dom	IPR000064	2.1e-08	Trichophyton soudanense	Fungi	2
F2SJH2_TRIRC	Uncharacterized protein	NLP_P60_dom	IPR000064	2.1e-08	Trichophyton rubrum	Fungi	2
A0A1Y1V9A2_9FUNG	Uncharacterized protein	not found		2.3e-08	Piromyces finnis	Fungi	2
C5FQ02_ARTOC	Uncharacterized protein	not found		2.8e-08	Arthroderma otae	Fungi	2
A0A1Y1UXS7_9FUNG	Uncharacterized protein	not found		2.8e-08	Piromyces finnis	Fungi	2
S3D3Y2_GLAL2	Uncharacterized protein	not found		3.6e-08	Glarea lozoyensis	Fungi	2
A0A166VSB0_9PEZI	D-alanyl-d-alanine carboxypeptidase	not found		3.6e-08	Colletotrichum incanum	Fungi	2
A0A2A9NAZ2_9AGAR	Glycoside hydrolase family 24 protein	Phage_lysozyme	PF00959	3.7e-08	Amanita thiersii	Fungi	2
A0A1Y3NDG7_PIRSE	Uncharacterized protein (Fragment)	not found		3.8e-08	Piromyces sp.	Fungi	2
A0A0B4IDX6_9HYPO	D-alanyl-D-alanine carboxypeptidase (Fragment)	not found		4.1e-08	Metarhizium majus	Fungi	2
U4LAI5_PYROM	Uncharacterized protein	not found		4.1e-08	Pyronema omphalodes	Fungi	2
K1Q966_CRAGI	Uncharacterized protein	A-macroglobulin receptor	PF07677	4.3e-08	Crassostrea gigas	Metazoa	2
A0A177VGU0_9BASI	Uncharacterized protein	not found		4.6e-08	Tilletia controversa	Fungi	2
A0A177UN63_9BASI	Uncharacterized protein	not found		4.6e-08	Tilletia caries	Fungi	2
H2XKE3_CIOIN	Uncharacterized protein	not found		5.2e-08	Ciona intestinalis	Metazoa	2
A0A0J8QJ85_COCIT	Uncharacterized protein	not found		5.5e-08	Coccidioides immitis	Fungi	2
H1V266_COLHI	D-alanyl-d-alanine carboxypeptidase	not found		6.2e-08	Colletotrichum higginsianum	Fungi	2
A0A178FHM0_TRIVO	Uncharacterized protein	NLP_P60_dom	IPR000064	6.3e-08	Trichophyton violaceum	Fungi	2
X0H371_FUSOX	Uncharacterized protein	not found		6.5e-08	Fusarium oxysporum	Fungi	2
A0A0B4GFE2_9HYPO	D-alanyl-D-alanine carboxypeptidase	not found		6.8e-08	Metarhizium guizhouense	Fungi	2
A0A1W5BL28_CIOIN	integumentary mucin C.1-like	not found		7.1e-08	Ciona intestinalis	Metazoa	2
A0A0B4HEI2_9HYPO	D-alanyl-D-alanine carboxypeptidase (Fragment)	not found		7.1e-08	Metarhizium majus	Fungi	2
L7I8S1_MAGOY	Uncharacterized protein	not found		8.3e-08	Magnaporthe oryzae	Fungi	2
A0A0C3CSR6_9PEZI	Uncharacterized protein (Fragment)	not found		8.5e-08	Oidiodendron maius	Fungi	2
A0A1L7TA73_9HYPO	Uncharacterized protein	not found		8.8e-08	Fusarium mangiferae	Fungi	2
C5FL84_ARTOC	Uncharacterized protein	not found		1.1e-07	Arthroderma otae	Fungi	2
A0A1Y1V107_9FUNG	Uncharacterized protein	not found		1.3e-07	Piromyces finnis	Fungi	3
A0A1Y1ZFH3_9PLEO	Uncharacterized protein	not found		1.6e-07	Clohesyomyces aquaticus	Fungi	2
N4V203_COLOR	D-alanyl-d-alanine carboxypeptidase	not found		1.6e-07	Colletotrichum orbiculare	Fungi	2
A0A0D1XYW5_9EURO	Uncharacterized protein	not found		1.7e-07	Exophiala mesophila	Fungi	2
A0A177TUT9_9BASI	Uncharacterized protein	not found		2.1e-07	Tilletia indica	Fungi	2
A0A0N1H1X1_9EURO	Uncharacterized protein	not found		2.2e-07	Phialophora attae	Fungi	2
A0A1Y3NF40_PIRSE	Glycoside hydrolase family 25 protein	Glyco_hydro_25	PF01183	2.5e-07	Piromyces sp.	Fungi	2
E4X1L0_OIKDI	Uncharacterized protein	Peptidase_M15_4	PF13539	2.5e-07	Oikopleura dioica	Metazoa	2
A0A0J6YKS3_COCIT	Uncharacterized protein	not found		2.6e-07	Coccidioides immitis	Fungi	2
A0A292Q8F4_9PEZI	Uncharacterized protein	not found		3.3e-07	Tuber aestivum	Fungi	2
A7SF25_NEMVE	Predicted protein (Fragment)	not found		3.3e-07	Nematostella vectensis	Metazoa	1
A0A1Y3NH90_PIRSE	Glycoside hydrolase family 78 protein	Bac_rhamnosid_N, Bac_rhamnosid, Bac_rhamnosid6H	PF08531, PF05592, PF17389	3.4e-07	Piromyces sp.	Fungi	2
A0A1W2WLE7_CIOIN	uncharacterized protein LOC100179664	not found		4.3e-07	Ciona intestinalis	Metazoa	2
A0A1G4BF88_9PEZI	Uncharacterized protein	not found		5.8e-07	Colletotrichum orchidophilum	Fungi	2
A0A0B4ER53_METAN	D-alanyl-D-alanine carboxypeptidase (Fragment)	not found		5.9e-07	Metarhizium anisopliae ARSEF 549	Fungi	2
A0A0J6FVZ2_COCPO	Uncharacterized protein	not found		6.5e-07	Coccidioides posadasii RMSCC 3488	Fungi	2
G9IBU8_9BIVA	Peptidoglycan recognition protein 2	Amidase_sf	IPR036505	7.6e-07	Solen grandis	Metazoa	2
A0A177U5Z0_9BASI	Uncharacterized protein	not found		8.6e-07	Tilletia walkeri	Fungi	2
A0A1Y2BC15_9FUNG	Uncharacterized protein	NLP_P60_dom, Chitin_bind_1	IPR000064, PF00187	9.0e-07	Neocallimastix californiae	Fungi	2
L2G260_COLGN	D-alanyl-d-alanine carboxypeptidase	not found		1.1e-06	Colletotrichum gloeosporioides	Fungi	2
A0A086STU0_ACRC1	Uncharacterized protein	not found		1.1e-06	Acremonium chrysogenum	Fungi	2
A0A0U9HRP3_KLEFL	Chitinase	Glyco_hydro_18	PF00704	1.1e-06	Klebsormidium flaccidum	Fungi	2
R7YW49_CONA1	Uncharacterized protein	not found		1.1e-06	Coniosporium apollinis	Fungi	2
E4UQX3_ARTGP	Uncharacterized protein	not found		1.3e-06	Arthroderma gypseum	Fungi	2
A0A135UXQ9_9PEZI	Uncharacterized protein	not found		1.3e-06	Colletotrichum nymphaeae	Fungi	2
A0A014MYH1_9HYPO	Uncharacterized protein	not found		1.4e-06	Metarhizium robertsii	Fungi	2
H0EFT4_GLAL7	Putative GH family 25 lysozyme 4	not found		1.5e-06	Glarea lozoyensis	Fungi	1
B2APM3_PODAN	Podospora anserina S mat+ genomic DNA chromosome 5, supercontig 10	not found		1.7e-06	Podospora anserina	Fungi	2
A0A059J7T3_9EURO	Uncharacterized protein	not found		2.0e-06	Trichophyton interdigitale	Fungi	2
F2RQW8_TRIT1	Uncharacterized protein	not found		2.0e-06	Trichophyton tonsurans	Fungi	2
E9FBW2_METRA	Uncharacterized protein	not found		2.7e-06	Metarhizium robertsii	Fungi	2
A0A0B4FCL1_9HYPO	D-alanyl-D-alanine carboxypeptidase (Fragment)	not found		3.2e-06	Metarhizium brunneum	Fungi	2
B2ANC6_PODAN	Podospora anserina S mat+ genomic DNA chromosome 6, supercontig 4	not found		4.1e-06	Podospora anserina	Fungi	1
C3YYK9_BRAFL	Uncharacterized protein	Phospholip_A2_1, Stanniocalcin	PF00068, PF03298	4.9e-06	Branchiostoma floridae	Metazoa	2
C5FPG1_ARTOC	Uncharacterized protein	not found		6.1e-06	Arthroderma otae	Fungi	2
A8PEP4_COPC7	Lysozyme	Phage_lysozyme	PF00959	6.4e-06	Coprinopsis cinerea	Fungi	2
A0A1S1W6I7_9PEZI	Uncharacterized protein	not found		6.5e-06	Colletotrichum incanum	Fungi	2
H1VR52_COLHI	Uncharacterized protein	not found		7.3e-06	Colletotrichum higginsianum	Fungi	2
E4X3L5_OIKDI	Uncharacterized protein	Amidase_2	PF01510	9.6e-06	Oikopleura dioica	Metazoa	2
E4YJN1_OIKDI	Uncharacterized protein	Amidase_2	PF01510	1.1e-05	Oikopleura dioica	Metazoa	2
R7Z482_CONA1	Uncharacterized protein	Phage_lysozyme	PF00959	1.2e-05	Coniosporium apollinis	Fungi	1
A0A1B7Y4B0_COLHI	Glycoside hydrolase family 24 protein	not found		1.4e-05	Colletotrichum higginsianum	Fungi	2
A0A1Y1X4L6_9FUNG	Uncharacterized protein	NLP_P60_dom	IPR000064	1.7e-05	Anaeromyces robustus	Fungi	2
A9UVK7_MONBE	Predicted protein	not found	PF12245	1.8e-05	Monosiga brevicollis	Metazoa	2
H0EY40_GLAL7	Putative Lysozyme	Phage_lysozyme	PF00959	1.9e-05	Glarea lozoyensis	Fungi	2
A0A1W5BKL7_CIOIN	zonadhesin-like	TIL	PF01826	2.0e-05	Ciona intestinalis	Metazoa	1
A0A229XW51_ASPFM	Uncharacterized protein	ENTH	PF01417	4.0e-05	unclassified		1
A0A0C9W4J6_9HOMO	Unplaced genomic scaffold SPHSTscaffold_33, whole genome shotgun sequence (Fragment)	not found		4.5e-05	Sphaerobolus stellatus	Fungi	1
A0A229Z558_9EURO	Uncharacterized protein	not found		5.5e-05	Aspergillus turcosus	Fungi	1
A8PG78_COPC7	Uncharacterized protein	not found		5.6e-05	Coprinopsis cinerea	Fungi	2
K1Q480_CRAGI	N-acetylmuramoyl-L-alanine amidase	Amidase_2	PF01510	5.7e-05	Crassostrea gigas	Metazoa	1
B2DEU6_CRAGI	Peptidoglycan recognition protein S3	Amidase_2	PF01510	5.7e-05	Crassostrea gigas	Metazoa	1
H2Y6U9_CIOSA	Uncharacterized protein	Trefoil	PF00088	6.4e-05	Ciona savignyi	Metazoa	2
T1YDG3_HYRCU	Peptidoglycan recognition protein S1	Amidase_2	PF01510	7.0e-05	Hyriopsis cumingii	Metazoa	1
K1QBK4_CRAGI	Peptidoglycan-recognition protein SC2	Amidase_2	PF01510	7.8e-05	Crassostrea gigas	Metazoa	1
LYS3_CRAVI	Lysozyme 3	Lysozyme-like_dom_sf	IPR023346	7.9e-05	Crassostrea virginica	Metazoa	1
C3YYC8_BRAFL	Uncharacterized protein	VWA	PF00092	9.4e-05	Branchiostoma floridae	Metazoa	2
Q0C9W1_ASPTN	Uncharacterized protein	not found		9.6e-05	Aspergillus terreus	Fungi	2
A0A0C5PTA0_MYTGA	Peptidoglycan recognition protein 3	Amidase_2	PF01510	0.00018	Mytilus galloprovincialis	Metazoa	1
A0A0G0ZY06_9BACT	Uncharacterized protein	Transglycosylase_SLT_dom_1	IPR008258	0.00018	Parcubacteria group bacterium	Bacteria	2
A0A226D3K8_FOLCA	Uncharacterized protein	not found		0.0002	Folsomia candida	Metazoa	2
A0A1Y1UY40_9FUNG	Glycoside hydrolase	Glyco_hydro_25	PF01183	0.0002	Piromyces finnis	Fungi	2
K1PCK0_CRAGI	Spore cortex-lytic enzyme	Hydrolase_2	PF07486	0.00023	Crassostrea gigas	Metazoa	1
A0A2B7Y745_9EURO	Uncharacterized protein	not found		0.00024	Helicocarpus griseus	Fungi	1
A0A1L9RN65_ASPWE	Uncharacterized protein	not found		0.00025	Aspergillus wentii	Fungi	2
S8AJ73_DACHA	Uncharacterized protein	not found		0.00035	Dactylellina haptotyla	Fungi	1
C3Y3M5_BRAFL	Uncharacterized protein	Glycosyl hydrolase-like 10	PF02638	0.00041	Branchiostoma floridae	Metazoa	1
LYS1_CRAVI	Lysozyme 1	Lysozyme-like_dom_sf	IPR023346	0.00046	Crassostrea virginica	Metazoa	1
R7Z1W0_CONA1	Uncharacterized protein	not found		0.00049	Coniosporium apollinis	Fungi	1
A0A2B7XKJ4_9EURO	Uncharacterized protein	DUF2011	PF09428	0.00052	Emmonsia parva	Fungi	1
C4TJC8_CRAGI	Peptidoglycan recognition protein L	Amidase_2	PF01510	0.00054	Crassostrea gigas	Metazoa	2
A0A1J9P0L5_9EURO	Uncharacterized protein (Fragment)	not found		0.00056	Blastomyces percursus	Fungi	2
A0A1Y1XI25_9FUNG	Uncharacterized protein	not found		0.00061	Anaeromyces robustus	Fungi	1
A0A2B7YYY4_9EURO	Uncharacterized protein	not found		0.00068	Emmonsia crescens	Fungi	1
A0A1Y3MVQ3_PIRSE	Uncharacterized protein	not found		0.00072	Piromyces sp.	Fungi	3
W4Y985_STRPU	Uncharacterized protein	not found		0.00076	Strongylocentrotus purpuratus	Metazoa	1
A0A1Y1UXG5_9FUNG	Uncharacterized protein (Fragment)	not found		0.00079	Piromyces finnis	Fungi	2
A0A1Y1VRN1_9FUNG	Uncharacterized protein	not found		0.00081	Anaeromyces robustus	Fungi	1
A0A1Y1VZH9_9FUNG	Uncharacterized protein	not found		0.00084	Anaeromyces robustus	Fungi	1
K1RK66_CRAGI	Peptidoglycan recognition protein	Amidase_2	PF01510	0.00088	Crassostrea gigas	Metazoa	2
H2YC55_CIOSA	Uncharacterized protein	not found		0.00093	Ciona savignyi	Metazoa	1
A0A1Y2F5Q1_9FUNG	Glycoside hydrolase	Glyco_hydro_25	PF01183	0.00097	Neocallimastix californiae	Fungi	1
A0A1Z5SQK5_HORWE	Uncharacterized protein	DUF3238	PF11579	0.00097	Hortaea werneckii	Fungi	1
A0A1Y1X7Y6_9FUNG	Uncharacterized protein	NLP_P60_dom	IPR000064	0.00099	Anaeromyces robustus	Fungi	1
A0A0N1IQ18_PAPMA	Uncharacterized protein	not found		0.0011	Papilio machaon	Metazoa	1
I1Z8C7_9BRAN	Lysozyme	not found		0.0012	Branchiostoma japonicum	Metazoa	1
A0A2B7XCQ6_9EURO	Uncharacterized protein	not found		0.0013	Emmonsia parva	Fungi	1
A0A0F6W1K1_9DELT	Kinase domain protein	FGE-sulfatase	PF03781	0.0013	Sandaracinus amylolyticus	Bacteria	1
B8NKN9_ASPFN	Uncharacterized protein	not found		0.0014	Aspergillus flavus	Fungi	1
N4UHG4_FUSC1	Uncharacterized protein	not found		0.0015	Fusarium oxysporum	Fungi	2
Q2KHB1_MAGO7	Uncharacterized protein	not found		0.0015	Magnaporthe oryzae	Fungi	1
A0A1Y1ZIF7_9FUNG	Uncharacterized protein	PLA2G12	PF06951	0.0016	Neocallimastix californiae	Fungi	1
A0A1Y2DUI9_9FUNG	Uncharacterized protein	not found		0.0016	Neocallimastix californiae	Fungi	1
A0A0H1BIS9_9EURO	Uncharacterized protein	not found		0.0016	Emmonsia parva	Fungi	1
L7J9J7_MAGOP	Uncharacterized protein	not found		0.0016	Magnaporthe oryzae	Fungi	1
A0A179UJF9_BLAGS	Uncharacterized protein	not found		0.0018	Blastomyces gilchristii	Fungi	1
C5GT27_AJEDR	Uncharacterized protein	not found		0.0018	Ajellomyces dermatitidis	Fungi	1
A0A0J8RTU2_COCIT	Uncharacterized protein	not found		0.0018	Coccidioides immitis	Fungi	2
C3Y3M4_BRAFL	Uncharacterized protein	Glycosyl hydrolase-like 10	PF02638	0.0019	Branchiostoma floridae	Metazoa	1
K1RA39_CRAGI	Lysozyme 3	Destabilase, Ras	PF05497, PF00071	0.0021	Crassostrea gigas	Metazoa	1
A0A1L6L9H6_9DELT	Cell division protein FtsK	FGE-sulfatase	PF03781	0.0022	Minicystis rosea	Bacteria	1
F6PS12_CIOIN	Uncharacterized protein	not found		0.0023	Ciona intestinalis	Metazoa	2
A0A0C3GC92_9PEZI	Uncharacterized protein	not found		0.0027	Oidiodendron maius	Fungi	1
A0A179F505_METCM	NlpC/P60-like cell-wall peptidase	NLP_P60_dom	IPR000064	0.003	Pochonia chlamydosporia	Fungi	2
A0A0G2J9K6_9EURO	Uncharacterized protein	not found		0.0031	Emmonsia crescens	Fungi	1
A0A1P7ZCS2_CONBE	Conotoxin	Transglycosylase_SLT_dom_1	IPR008258	0.0031	Conus betulinus	Metazoa	1
G1X4V3_ARTOA	Uncharacterized protein	not found		0.0032	Arthrobotrys oligospora	Fungi	1
A0A1E1MPV6_RHYSE	Uncharacterized protein	not found		0.004	Rhynchosporium secalis	Fungi	1
A0A1E1KY91_9HELO	Uncharacterized protein	not found		0.004	Rhynchosporium commune	Fungi	1
A0A1E1KGK3_9HELO	Uncharacterized protein	not found		0.0041	Rhynchosporium agropyri	Fungi	1
A0A1Y1XDV7_9FUNG	Uncharacterized protein	Glyco_hydro_108	PF05838	0.0043	Anaeromyces robustus	Fungi	2
A0A1Y1X2T1_9FUNG	Uncharacterized protein	not found		0.0047	Anaeromyces robustus	Fungi	1
A0A2B7XIY0_9EURO	Uncharacterized protein	NLP_P60_dom	IPR000064	0.0048	Helicocarpus griseus	Fungi	2
A0A0C3CLN7_9PEZI	Uncharacterized protein	not found		0.005	Oidiodendron maius	Fungi	1
E3QSD4_COLGM	Uncharacterized protein	not found		0.0066	Colletotrichum graminicola	Fungi	1
A0A194AMH1_PINFU	Peptidoglycan-recognition protein	Amidase_2	PF01510	0.0072	Pinctada fucata	Metazoa	1
C3YYL0_BRAFL	Uncharacterized protein	Stanniocalcin, Peptidase_M15_4	PF03298, PF13539	0.008	Branchiostoma floridae	Metazoa	2
A0A210PVR3_MIZYE	Uncharacterized protein	not found		0.0086	Mizuhopecten yessoensis	Metazoa	5
A0A232M6Z8_9EURO	Uncharacterized protein	not found		0.009	Elaphomyces granulatus	Fungi	1
A0A292PN59_9PEZI	Uncharacterized protein	NLP_P60_dom	IPR000064	0.0098	Tuber aestivum	Fungi	1
